# Supplementary material for: Changes in Microbial (Bacteria and Archaea) Plankton Community Structure after Artificial Dispersal in Grazer-Free Microcosms
Source: Microorganisms. 2017 Jun 3;5(2):31. doi: 10.3390/microorganisms5020031 (PMC5488102; doi:10.3390/microorganisms5020031)
Supplement: Supplementary file 1 [file microorganisms-05-00031-s001.zip]

Archive with 2 entries (2 files):
- FigureS1.docx
- TableS1.xlsx
